# Supplementary material for: KSHV Genome in Saliva, Whole Blood and Kaposi's Sarcoma Biopsy Specimens in Republic of Congo: Phylogenetic Analysis and an APOBEC3B Mutational Signature
Source: J Med Virol. 2026 Apr 30;98:e70933. doi: 10.1002/jmv.70933 (PMC13129949; doi:10.1002/jmv.70933)
Supplement: Supplementary file 3 — Supporting Table 1 [file JMV-98-e70933-s002.xlsx]

## Sheet: Supplementary Table 1
	Supplementary Table 1: Overall technical characteristics of the sequencing performance for the 15 samples
	Sample ID	Number of KSHV	Length of	Percentage of	Mean of depth sequencing
		reads mapped	coverage (bp)	coverage
	1	4186	60.096	44	3
	2	7371	124.307	90	7
	3	14971	133.529	97	15
	4	65535	135.977	99	64
	5	11468	134.721	98	11
	6	4111	121.664	88	4
	7	13220	125.517	91	11
	8	4621	121.195	88	4
	9	23172	137.069	99	23
	10	322075	137.260	99	310
	11	7489	129.720	94	7
	12	2170	81.313	59	2
	13	13243601	137.511	100	12.287
	14	746585	136.838	99	450
	15	62358	135.374	98	58
	Median	13.220	133.529	97	11
	IQR	2170 – 63.947	60.096 – 136.408	44 - 99	2 - 61
	IQR: interquartile, KSHV: kaposi’s sarcoma-associated herpesvirus
