# Supplementary material for: KSHV Genome in Saliva, Whole Blood and Kaposi's Sarcoma Biopsy Specimens in Republic of Congo: Phylogenetic Analysis and an APOBEC3B Mutational Signature
Source: J Med Virol. 2026 Apr 30;98:e70933. doi: 10.1002/jmv.70933 (PMC13129949; doi:10.1002/jmv.70933)
Supplement: Supplementary file 4 — Supporting Table 2 [file JMV-98-e70933-s004.xlsx]

## Sheet: Supplementary Table 2
	Supplementary Table 2 : APOBEC editing and genes for each WG-KSHV with a coverage >90% and sequencing depth >10X
	Patient	Gene	C->T	G->A	TC->TT	GA->AA
	Sample 10	HHV8_gs02	1	3	1	0
	Sample 10	ORF68/ORF69/K12	3	1	1	0
	Sample 10	ORF73/ORF72	2	3	1	0
	Sample 10	K1	5	4	1	2
	Sample 10	ORF17/ORF18/ORF20/ORF19	2	0	1	0
	Sample 10	ORF18/ORF20/ORF19	2	1	1	0
	Sample 10	ORF24	1	0	1	0
	Sample 10	ORF24/ORF23	1	2	1	0
	Sample 10	ORF29/ORF30/ORF31/ORF32/ORF33/ORF34	3	0	1	0
	Sample 10	ORF4	2	0	1	0
	Sample 10	ORF4/ORF6/ORF7/ORF8/ORF9/ORF10/ORF11/ORF2/K2	1	2	1	0
	Sample 10	ORF43/ORF42	2	1	1	0
	Sample 10	ORF48/ORF47	3	7	1	2
	Sample 10	ORF50/K8/K8.1/ORF52	2	2	1	1
	Sample 10	ORF50/ORF49	2	1	1	0
	Sample 10	ORF55/ORF56	2	2	1	0
	Sample 10	ORF56/ORF57/vIRF-1	4	3	1	1
	Sample 10	ORF63/ORF64	4	7	1	2
	Sample 10	ORF70/K4/K4.2/K4.1	2	0	1	0
	Sample 10	vIRF-4	7	1	1	0
	Sample 10	K15	3	1	2	0
	Sample 10	K4.2	2	2	2	1
	Sample 10	K7/HHV8_gs01	7	2	2	1
	Sample 10	HHV8_gs07/HHV8_gs08/HHV8_gs09/HHV8_gs10/ORF71	1	2	0	1
	Sample 10	K12	3	2	0	1
	Sample 10	ORF73/K14	0	1	0	1
	Sample 10	HHV8_gs03/HHV8_gs04	1	1	0	0
	Sample 10	Non-genic seq.	5	4	0	1
	Sample 10	ORF68/ORF69	1	0	0	0
	Sample 10	ORF16/ORF17/ORF17.5	3	2	0	2
	Sample 10	ORF71/ORF73/ORF72	2	0	0	0
	Sample 10	ORF73	4	1	0	0
	Sample 10	ORF21/ORF22	0	3	0	2
	Sample 10	K14	1	0	0	0
	Sample 10	K14/ORF74	2	1	0	0
	Sample 10	K14/ORF74/K15/ORF75	0	3	0	0
	Sample 10	K15/ORF75	1	3	0	0
	Sample 10	K3/ORF70	1	1	0	0
	Sample 10	K6	1	1	0	0
	Sample 10	ORF29/ORF30/ORF31	2	1	0	1
	Sample 10	ORF48/ORF50/ORF49	1	1	0	1
	Sample 10	ORF20/ORF19	1	0	0	0
	Sample 10	ORF20/ORF21	2	0	0	0
	Sample 10	ORF54/ORF55	2	2	0	1
	Sample 10	ORF21/ORF22/ORF24/ORF23	3	0	0	0
	Sample 10	ORF24/ORF25	1	0	0	0
	Sample 10	ORF28/ORF29	2	1	0	0
	Sample 10	ORF61/ORF60/ORF62	1	1	0	1
	Sample 10	ORF29/ORF30/ORF31/ORF32	2	1	0	0
	Sample 10	ORF29/ORF30/ORF31/ORF32/ORF33	2	1	0	0
	Sample 10	ORF25	2	3	2	1
	Sample 10	ORF34/ORF35/ORF36/ORF37	0	1	0	0
	Sample 10	ORF34/ORF35/ORF36/ORF37/ORF38/ORF39	0	1	0	0
	Sample 10	ORF39	2	0	0	0
	Sample 10	ORF39/ORF40	1	0	0	0
	Sample 10	ORF4/ORF6	0	1	0	0
	Sample 10	ORF4/ORF6/ORF7/ORF8	0	1	0	0
	Sample 10	ORF4/ORF6/ORF7/ORF8/ORF9	2	1	0	0
	Sample 10	ORF4/ORF6/ORF7/ORF8/ORF9/ORF10	1	0	0	0
	Sample 10	ORF25/ORF26/ORF27	4	4	2	2
	Sample 10	ORF43/ORF44	1	0	0	0
	Sample 10	ORF44/ORF48/ORF47/ORF46/ORF45	1	1	0	0
	Sample 10	ORF48/ORF47/ORF46	2	2	0	0
	Sample 10	ORF48/ORF47/ORF46/ORF45	1	1	0	0
	Sample 10	ORF50/K8	8	2	0	0
	Sample 10	ORF4/ORF6/ORF7/ORF8/ORF9/ORF10/ORF11	7	1	2	0
	Sample 10	ORF52/ORF53/ORF54	1	1	0	0
	Sample 10	ORF70	0	2	0	1
	Sample 10	ORF56	4	2	0	0
	Sample 10	ORF61/ORF60/ORF62/ORF59	0	2	0	0
	Sample 10	ORF61/ORF62	1	4	0	0
	Sample 10	ORF62/ORF63	1	1	0	0
	Sample 10	ORF67A/ORF67	1	1	0	0
	Sample 10	ORF67A/ORF67/ORF66	0	1	0	0
	Sample 10	vIRF-1	0	2	0	1
	Sample 10	vIRF-2/ORF61/ORF60/ORF58/ORF62/ORF59	2	1	0	0
	Sample 10	vIRF-3	1	0	0	0
	Sample 10	vIRF-3/vIRF-2	2	0	0	0
	Sample 10	ORF63/ORF64/ORF67A/ORF67/ORF66/ORF65	4	4	2	3
	Sample 10	ORF56/ORF57	5	2	3	0
	Sample 10	K5	4	2	4	0
	Sample 10	Total	166	122	41	30
	Sample 13	ORF68/ORF69/K12	4	2	1	1
	Sample 13	ORF73	6	2	1	0
	Sample 13	HHV8_gs06/HHV8_gs07/HHV8_gs08/HHV8_gs09/HHV8_gs10/ORF71	1	2	0	1
	Sample 13	ORF73/K14	0	1	0	1
	Sample 13	K14	1	1	0	1
	Sample 13	K15/ORF75	2	8	0	4
	Sample 13	K6	1	2	0	1
	Sample 13	ORF16/ORF17/ORF17.5	1	1	0	1
	Sample 13	ORF21/ORF22	3	4	0	3
	Sample 13	ORF24	0	1	0	1
	Sample 13	K1	2	1	1	1
	Sample 13	ORF25/ORF26	1	1	0	1
	Sample 13	HHV8_gs02/HHV8_gs03	1	3	0	0
	Sample 13	ORF28/ORF29	1	2	0	1
	Sample 13	ORF68/ORF69	1	0	0	0
	Sample 13	ORF71/ORF73/ORF72	1	0	0	0
	Sample 13	ORF73/ORF72	0	2	0	0
	Sample 13	ORF34/ORF35/ORF36	1	6	0	2
	Sample 13	ORF39	1	2	0	1
	Sample 13	K14/ORF74	2	1	0	0
	Sample 13	K14/ORF74/K15/ORF75	0	3	0	0
	Sample 13	K1/ORF4	1	5	0	0
	Sample 13	ORF4/ORF6/ORF7/ORF8	1	3	0	1
	Sample 13	ORF40/ORF43/ORF42	1	1	0	1
	Sample 13	K3/ORF70	1	0	0	0
	Sample 13	K4.2/K4.1	1	1	0	0
	Sample 13	ORF48	2	6	0	1
	Sample 13	ORF50/K8/K8.1	3	3	0	1
	Sample 13	ORF54/ORF55	1	2	0	1
	Sample 13	K7/HHV8_gs01	2	0	0	0
	Sample 13	K15	5	5	1	0
	Sample 13	ORF61/ORF60/ORF62	1	1	0	1
	Sample 13	ORF17/ORF17.5	1	0	0	0
	Sample 13	ORF67A/ORF67/ORF66/ORF65	0	2	0	1
	Sample 13	ORF20/ORF21	1	0	0	0
	Sample 13	vIRF-1/vIRF-4	0	2	0	1
	Sample 13	ORF29/ORF30/ORF31	3	0	0	0
	Sample 13	ORF29/ORF30/ORF31/ORF32	1	2	0	0
	Sample 13	ORF29/ORF30/ORF31/ORF32/ORF33	1	0	0	0
	Sample 13	ORF34/ORF35/ORF36/ORF37	1	3	0	0
	Sample 13	ORF34/ORF35/ORF36/ORF37/ORF38/ORF39	0	3	0	0
	Sample 13	ORF4	1	1	0	0
	Sample 13	ORF4/ORF6	2	0	0	0
	Sample 13	ORF4/ORF6/ORF7	0	1	0	0
	Sample 13	ORF4/ORF6/ORF7/ORF8/ORF9	3	2	0	0
	Sample 13	ORF4/ORF6/ORF7/ORF8/ORF9/ORF10	1	0	0	0
	Sample 13	ORF4/ORF6/ORF7/ORF8/ORF9/ORF10/ORF11/ORF2/K2	1	1	0	0
	Sample 13	ORF40	1	0	0	0
	Sample 13	ORF43/ORF42	0	4	0	0
	Sample 13	ORF43/ORF44	1	0	0	0
	Sample 13	ORF44	2	0	0	0
	Sample 13	ORF44/ORF48/ORF47/ORF46/ORF45	0	2	0	0
	Sample 13	ORF48/ORF47/ORF46/ORF45	1	1	0	0
	Sample 13	ORF48/ORF50/ORF49	1	1	0	0
	Sample 13	ORF50	2	1	0	0
	Sample 13	ORF50/K8	4	1	0	0
	Sample 13	K5	6	2	1	0
	Sample 13	ORF56	3	2	0	0
	Sample 13	ORF61/ORF60/ORF62/ORF59	0	2	0	0
	Sample 13	ORF61/ORF62	1	3	0	0
	Sample 13	ORF62/ORF63	1	1	0	0
	Sample 13	ORF63	5	3	0	0
	Sample 13	ORF63/ORF64/ORF67A/ORF67/ORF66/ORF65	1	0	0	0
	Sample 13	ORF67A/ORF67/ORF68	1	0	0	0
	Sample 13	ORF70/K4	1	0	0	0
	Sample 13	vIRF-3/vIRF-2	2	0	0	0
	Sample 13	K7/HHV8_gs01/ORF16	6	0	1	0
	Sample 13	ORF17/ORF18/ORF20/ORF19	2	1	1	0
	Sample 13	ORF18/ORF20/ORF19	4	0	1	0
	Sample 13	ORF2/K2	1	1	1	0
	Sample 13	ORF2/K3	2	0	1	0
	Sample 13	ORF20/ORF19	3	2	1	1
	Sample 13	ORF21/ORF22/ORF24/ORF23	3	1	1	0
	Sample 13	ORF24/ORF23	2	1	1	0
	Sample 13	ORF24/ORF25	2	1	1	0
	Sample 13	ORF25	2	3	1	1
	Sample 13	ORF25/ORF26/ORF27	1	2	1	0
	Sample 13	ORF25/ORF26/ORF27/ORF28	4	1	1	1
	Sample 13	ORF29/ORF34	3	0	1	0
	Sample 13	ORF4/ORF6/ORF7/ORF8/ORF9/ORF10/ORF11	2	2	1	0
	Sample 13	ORF48/ORF47/ORF46	2	4	1	1
	Sample 13	ORF50/K8/K8.1/ORF52	1	1	1	0
	Sample 13	ORF50/ORF49	2	0	1	0
	Sample 13	ORF53/ORF54	3	0	1	0
	Sample 13	ORF55/ORF56	2	2	1	0
	Sample 13	ORF56/ORF57/vIRF-1	4	1	1	0
	Sample 13	ORF61/ORF60/ORF58/ORF62/ORF59	3	4	1	3
	Sample 13	vIRF-2	3	3	1	0
	Sample 13	vIRF-4	7	1	1	0
	Sample 13	K4/K4.2/K4.1	2	2	2	0
	Sample 13	K5/K6	3	2	2	1
	Sample 13	Non-genic seq.	6	5	2	1
	Sample 13	vIRF-3	4	2	2	0
	Sample 13	ORF56/ORF57	6	4	3	1
	Sample 13	ORF63/ORF64	18	18	3	2
	Sample 13	Total	201	176	42	40
	Sample 14	HHV8_gs02/HHV8_gs03	0	2	0	1
	Sample 14	HHV8_gs04/HHV8_gs05	4	3	0	2
	Sample 14	HHV8_gs06/HHV8_gs07/HHV8_gs08/HHV8_gs09/HHV8_gs10	2	3	0	1
	Sample 14	ORF68/ORF69/K12	3	2	0	1
	Sample 14	ORF68	0	1	0	0
	Sample 14	ORF68/ORF69	0	1	0	0
	Sample 14	ORF73	6	1	0	1
	Sample 14	ORF71/ORF73/ORF72	3	0	0	0
	Sample 14	ORF73/K14	0	1	0	1
	Sample 14	K14/ORF74	1	2	0	2
	Sample 14	K1/ORF4	2	2	0	1
	Sample 14	ORF16/ORF17/ORF17.5	4	1	0	1
	Sample 14	ORF20/ORF19	4	2	0	1
	Sample 14	K15	1	0	0	0
	Sample 14	K15/ORF75	3	2	0	0
	Sample 14	ORF21/ORF22	2	4	0	3
	Sample 14	ORF24	0	2	0	2
	Sample 14	K4/K4.2/K4.1	0	2	0	0
	Sample 14	ORF29/ORF30/ORF31	2	1	0	1
	Sample 14	ORF34/ORF35/ORF36	1	7	0	2
	Sample 14	ORF39	1	3	0	1
	Sample 14	ORF17/ORF17.5	1	0	0	0
	Sample 14	ORF4/ORF6/ORF7/ORF8/ORF9/ORF10	1	2	0	1
	Sample 14	ORF2/K2/K3	0	1	0	0
	Sample 14	ORF43/ORF42	1	4	0	1
	Sample 14	ORF44/ORF48/ORF47/ORF46/ORF45	1	2	0	1
	Sample 14	ORF21	1	0	0	0
	Sample 14	ORF48	2	7	0	2
	Sample 14	ORF48/ORF50/ORF49	2	1	0	1
	Sample 14	ORF24/ORF25	1	0	0	0
	Sample 14	ORF54/ORF55	2	2	0	1
	Sample 14	ORF28/ORF29	2	1	0	0
	Sample 14	ORF29/ORF30/ORF31/ORF32	2	1	0	0
	Sample 14	ORF29/ORF30/ORF31/ORF32/ORF33	1	1	0	0
	Sample 14	ORF61/ORF60/ORF62	1	1	0	1
	Sample 14	ORF34/ORF35/ORF36/ORF37	0	3	0	0
	Sample 14	ORF34/ORF35/ORF36/ORF37/ORF38/ORF39	1	2	0	0
	Sample 14	ORF4	1	1	0	0
	Sample 14	ORF4/ORF6	2	1	0	0
	Sample 14	ORF4/ORF6/ORF7	0	2	0	0
	Sample 14	ORF67A/ORF67/ORF68	1	1	0	1
	Sample 14	ORF4/ORF6/ORF7/ORF8/ORF9	4	2	0	0
	Sample 14	vIRF-1	0	2	0	1
	Sample 14	ORF43/ORF44	2	1	0	0
	Sample 14	ORF73/ORF72	2	0	1	0
	Sample 14	ORF48/ORF47/ORF46/ORF45	0	2	0	0
	Sample 14	ORF50	0	1	0	0
	Sample 14	ORF50/K8	5	1	0	0
	Sample 14	ORF50/K8/K8.1	3	1	0	0
	Sample 14	ORF52/ORF53/ORF54	1	1	0	0
	Sample 14	K14	2	1	1	0
	Sample 14	ORF61/ORF60/ORF58/ORF62/ORF59	0	1	0	0
	Sample 14	ORF61/ORF60/ORF62/ORF59	0	4	0	0
	Sample 14	ORF61/ORF62	1	3	0	0
	Sample 14	ORF62/ORF63	1	1	0	0
	Sample 14	ORF63	1	1	0	0
	Sample 14	ORF70	1	1	0	0
	Sample 14	K14/ORF74/K15/ORF75	1	1	1	0
	Sample 14	K1	5	2	1	0
	Sample 14	vIRF-3/vIRF-2	2	0	0	0
	Sample 14	K3	3	0	1	0
	Sample 14	K4.2	2	2	1	1
	Sample 14	K5	5	2	1	0
	Sample 14	K6	2	2	1	1
	Sample 14	K7/HHV8_gs01	6	0	1	0
	Sample 14	ORF17/ORF18/ORF20/ORF19	1	0	1	0
	Sample 14	ORF18/ORF20/ORF19	3	0	1	0
	Sample 14	ORF20/ORF21	2	0	1	0
	Sample 14	ORF21/ORF22/ORF24/ORF23	2	0	1	0
	Sample 14	ORF29/ORF30/ORF31/ORF32/ORF33/ORF34	3	0	1	0
	Sample 14	ORF4/ORF6/ORF7/ORF8	2	4	1	1
	Sample 14	ORF4/ORF6/ORF7/ORF8/ORF9/ORF10/ORF11	1	2	1	0
	Sample 14	ORF4/ORF6/ORF7/ORF8/ORF9/ORF10/ORF11/ORF2/K2	2	1	1	0
	Sample 14	ORF48/ORF47/ORF46	3	2	1	0
	Sample 14	ORF50/K8/K8.1/ORF52	2	2	1	1
	Sample 14	ORF50/ORF49	2	2	1	0
	Sample 14	ORF55/ORF56	2	2	1	0
	Sample 14	ORF56	5	3	1	0
	Sample 14	ORF56/ORF57/vIRF-1	5	3	1	1
	Sample 14	ORF63/ORF64/ORF67A/ORF67/ORF66/ORF65	2	2	1	1
	Sample 14	ORF67A/ORF67/ORF66/ORF65	3	3	1	1
	Sample 14	vIRF-2	3	3	1	0
	Sample 14	vIRF-2/ORF61/ORF60/ORF58/ORF62/ORF59	4	4	1	3
	Sample 14	vIRF-4	4	2	1	0
	Sample 14	Non-genic seq.	6	9	2	2
	Sample 14	ORF24/ORF23	4	2	2	0
	Sample 14	ORF25	3	3	2	1
	Sample 14	ORF63/ORF64	7	9	2	3
	Sample 14	ORF70/K4	3	0	2	0
	Sample 14	vIRF-3	8	2	2	0
	Sample 14	ORF25/ORF26/ORF27	5	3	3	2
	Sample 14	ORF56/ORF57	6	2	4	0
	Sample 14	Total	204	172	47	49
	Sample 15	K14	2	2	1	0
	Sample 15	K14/ORF74/K15/ORF75	1	1	1	0
	Sample 15	K1	2	1	1	1
	Sample 15	K7/HHV8_gs01	3	1	1	1
	Sample 15	K7/HHV8_gs01/ORF16	2	1	1	1
	Sample 15	ORF17/ORF18	3	1	1	0
	Sample 15	ORF18/ORF20/ORF19	2	1	1	0
	Sample 15	ORF24/ORF25	3	2	1	0
	Sample 15	ORF4/ORF6/ORF7/ORF8/ORF9/ORF10/ORF11/ORF2/K2	2	1	1	0
	Sample 15	ORF40	1	0	1	0
	Sample 15	ORF48/ORF47/ORF46/ORF45	2	0	1	0
	Sample 15	ORF55/ORF56	2	1	1	1
	Sample 15	HHV8_gs03/HHV8_gs04	4	1	2	0
	Sample 15	K15/ORF75	6	8	2	1
	Sample 15	ORF24	3	1	2	1
	Sample 15	ORF29/ORF30/ORF31/ORF32	4	3	2	0
	Sample 15	ORF63/ORF64	5	8	2	3
	Sample 15	ORF63/ORF64/ORF67A/ORF67/ORF66/ORF65	3	5	2	4
	Sample 15	Non-genic seq.	8	6	3	2
	Sample 15	ORF25	3	1	3	0
	Sample 15	HHV8_gs04/HHV8_gs05/HHV8_gs06	5	1	0	1
	Sample 15	HHV8_gs07/HHV8_gs08/HHV8_gs09/HHV8_gs10/ORF71	2	2	0	1
	Sample 15	K12	3	1	0	1
	Sample 15	HHV8_gs02	1	3	0	0
	Sample 15	K3/ORF70	1	4	0	1
	Sample 15	ORF68	0	1	0	0
	Sample 15	ORF68/ORF69	0	1	0	0
	Sample 15	ORF68/ORF69/K12	2	1	0	0
	Sample 15	ORF71/ORF73/ORF72	1	0	0	0
	Sample 15	ORF73	1	0	0	0
	Sample 15	ORF73/K14	0	1	0	0
	Sample 15	K14/ORF74	2	0	0	0
	Sample 15	ORF16/ORF17/ORF17.5	2	2	0	2
	Sample 15	K4.2/K4.1	0	1	0	0
	Sample 15	K4/K4.2/K4.1	1	2	0	0
	Sample 15	K5/K6	2	0	0	0
	Sample 15	K6	2	2	0	0
	Sample 15	ORF21/ORF22	0	2	0	2
	Sample 15	ORF25/ORF26	1	1	0	1
	Sample 15	ORF2/K2	0	1	0	0
	Sample 15	ORF2/K3	1	0	0	0
	Sample 15	ORF20/ORF19	1	1	0	0
	Sample 15	ORF20/ORF19/ORF21	2	3	0	0
	Sample 15	ORF21	1	0	0	0
	Sample 15	ORF4/ORF6/ORF7/ORF8	1	4	0	2
	Sample 15	ORF21/ORF22/ORF24/ORF23	3	0	0	0
	Sample 15	ORF24/ORF23	0	2	0	0
	Sample 15	ORF4/ORF6/ORF7/ORF8/ORF9	4	3	0	3
	Sample 15	ORF48/ORF47	2	4	0	1
	Sample 15	ORF25/ORF26/ORF27	2	0	0	0
	Sample 15	ORF25/ORF26/ORF27/ORF28/ORF29	0	1	0	0
	Sample 15	ORF29/ORF30/ORF31/ORF32/ORF33	1	0	0	0
	Sample 15	ORF29/ORF30/ORF31/ORF32/ORF33/ORF34	0	1	0	0
	Sample 15	ORF34/ORF35/ORF36	0	2	0	0
	Sample 15	ORF34/ORF35/ORF36/ORF37/ORF38	0	2	0	0
	Sample 15	ORF34/ORF35/ORF36/ORF37/ORF38/ORF39	1	0	0	0
	Sample 15	ORF39/ORF40	1	0	0	0
	Sample 15	ORF4	1	0	0	0
	Sample 15	ORF4/ORF6	1	1	0	0
	Sample 15	ORF52/ORF53	0	1	0	1
	Sample 15	ORF54/ORF55	0	3	0	2
	Sample 15	ORF4/ORF6/ORF7/ORF8/ORF9/ORF10	1	1	0	0
	Sample 15	ORF4/ORF6/ORF7/ORF8/ORF9/ORF10/ORF11	2	0	0	0
	Sample 15	ORF43/ORF42	1	1	0	0
	Sample 15	ORF43/ORF44	1	0	0	0
	Sample 15	ORF44/ORF48/ORF47/ORF46/ORF45	3	0	0	0
	Sample 15	ORF48/ORF47/ORF46	2	0	0	0
	Sample 15	ORF50	4	2	0	0
	Sample 15	ORF50/K8	3	1	0	0
	Sample 15	ORF50/K8/K8.1/ORF52	0	1	0	0
	Sample 15	ORF50/ORF49	1	1	0	0
	Sample 15	ORF56	0	2	0	0
	Sample 15	ORF56/ORF57	1	0	0	0
	Sample 15	ORF61/ORF60/ORF62/ORF59	1	2	0	0
	Sample 15	ORF61/ORF62	0	2	0	0
	Sample 15	ORF63	1	0	0	0
	Sample 15	ORF67A/ORF67	1	1	0	0
	Sample 15	ORF67A/ORF67/ORF66	2	2	0	0
	Sample 15	ORF70/K4	1	0	0	0
	Sample 15	vIRF-1	2	0	0	0
	Sample 15	vIRF-2	0	1	0	0
	Sample 15	vIRF-2/ORF61/ORF60/ORF58/ORF62/ORF59	2	1	0	0
	Sample 15	vIRF-3	1	2	0	1
	Sample 15	Total	139	119	30	34
	Sample 3	ORF73	5	4	1	0
	Sample 3	K14/ORF74	4	5	1	0
	Sample 3	K15/ORF75	7	5	1	1
	Sample 3	K4/K4.2/K4.1	1	2	1	0
	Sample 3	K5	5	2	1	0
	Sample 3	K6	3	4	1	1
	Sample 3	K7/HHV8_gs01	5	2	1	2
	Sample 3	ORF17/ORF18	2	2	1	1
	Sample 3	ORF18/ORF20/ORF19	2	0	1	0
	Sample 3	ORF2/K2	1	1	1	0
	Sample 3	ORF2/K3	2	0	1	0
	Sample 3	ORF20/ORF19	5	3	1	2
	Sample 3	ORF21/ORF22/ORF24/ORF23	3	1	1	0
	Sample 3	ORF24/ORF23	2	1	1	0
	Sample 3	ORF25	3	3	1	1
	Sample 3	ORF4/ORF6/ORF7	3	2	1	0
	Sample 3	ORF4/ORF6/ORF7/ORF8	3	3	1	1
	Sample 3	ORF4/ORF6/ORF7/ORF8/ORF9/ORF10/ORF11	2	2	1	0
	Sample 3	ORF48/ORF47	1	3	1	2
	Sample 3	ORF50/ORF49	2	0	1	0
	Sample 3	ORF61/ORF60/ORF58/ORF62/ORF59	4	5	1	2
	Sample 3	ORF61/ORF60/ORF62	3	2	1	1
	Sample 3	ORF63/ORF64	14	19	1	3
	Sample 3	vIRF-1	2	2	1	1
	Sample 3	vIRF-2	2	2	1	0
	Sample 3	vIRF-4	6	0	1	0
	Sample 3	Non-genic seq.	6	6	2	1
	Sample 3	HHV8_gs05/HHV8_gs06/HHV8_gs07	0	2	0	1
	Sample 3	HHV8_gs02	0	1	0	0
	Sample 3	HHV8_gs03/HHV8_gs04	1	0	0	0
	Sample 3	ORF68	1	0	0	0
	Sample 3	ORF68/ORF69	1	1	0	0
	Sample 3	ORF68/ORF69/K12	2	0	0	0
	Sample 3	K12	1	0	0	0
	Sample 3	ORF71	0	1	0	0
	Sample 3	ORF73/ORF72	1	0	0	0
	Sample 3	K14	1	1	0	0
	Sample 3	K14/ORF74/K15/ORF75	1	6	0	0
	Sample 3	K1	2	2	0	0
	Sample 3	K1/ORF4	1	1	0	0
	Sample 3	K3/ORF70	1	0	0	0
	Sample 3	ORF16/ORF17/ORF17.5	1	1	0	1
	Sample 3	ORF16	1	0	0	0
	Sample 3	vIRF-3	4	2	2	0
	Sample 3	ORF21/ORF22	0	4	0	3
	Sample 3	ORF25/ORF26	1	2	0	2
	Sample 3	ORF29	1	3	0	2
	Sample 3	ORF24	1	1	0	0
	Sample 3	ORF34/ORF35/ORF36	1	5	0	2
	Sample 3	ORF39	0	2	0	1
	Sample 3	ORF4/ORF6/ORF7/ORF8/ORF9/ORF10	3	1	0	1
	Sample 3	ORF28	1	0	0	0
	Sample 3	ORF43/ORF42	1	4	0	1
	Sample 3	ORF29/ORF30/ORF31	2	0	0	0
	Sample 3	ORF29/ORF30/ORF31/ORF32	1	1	0	0
	Sample 3	ORF29/ORF30/ORF31/ORF32/ORF33	0	1	0	0
	Sample 3	ORF48	3	6	0	2
	Sample 3	ORF34/ORF35/ORF36/ORF37	1	3	0	0
	Sample 3	ORF34/ORF35/ORF36/ORF37/ORF38/ORF39	0	3	0	0
	Sample 3	ORF4	2	2	0	0
	Sample 3	ORF4/ORF6	2	1	0	0
	Sample 3	ORF50/K8/K8.1	2	4	0	2
	Sample 3	ORF55	0	1	0	1
	Sample 3	ORF4/ORF6/ORF7/ORF8/ORF9	7	4	0	0
	Sample 3	ORF4/ORF6/ORF7/ORF8/ORF9/ORF10/ORF11/ORF2/K2	1	1	0	0
	Sample 3	ORF25/ORF26/ORF27	5	3	3	1
	Sample 3	ORF44	1	0	0	0
	Sample 3	ORF44/ORF48/ORF47/ORF46/ORF45	1	0	0	0
	Sample 3	ORF48/ORF47/ORF46	0	1	0	0
	Sample 3	ORF48/ORF47/ORF46/ORF45	1	2	0	0
	Sample 3	ORF50	3	1	0	0
	Sample 3	ORF50/K8	1	0	0	0
	Sample 3	ORF67A/ORF67/ORF66/ORF65	0	2	0	1
	Sample 3	ORF50/K8/K8.1/ORF52	0	1	0	0
	Sample 3	ORF53	2	0	0	0
	Sample 3	ORF53/ORF54	4	1	0	0
	Sample 3	ORF54	0	1	0	0
	Sample 3	ORF56	5	3	0	0
	Sample 3	ORF61/ORF62	1	4	0	0
	Sample 3	ORF62/ORF63	1	2	0	0
	Sample 3	ORF63	6	4	0	0
	Sample 3	ORF67A	1	0	0	0
	Sample 3	ORF67A/ORF67/ORF66	0	1	0	0
	Sample 3	ORF70/K4	1	0	0	0
	Sample 3	vIRF-3/vIRF-2	2	0	0	0
	Sample 3	ORF56/ORF57	7	4	4	1
	Sample 3	Total	189	178	37	41
	Sample 4	ORF73	4	3	1	0
	Sample 4	ORF73/ORF72	1	0	1	0
	Sample 4	K14	3	4	1	1
	Sample 4	K5	6	2	1	0
	Sample 4	K7/HHV8_gs01	5	0	1	0
	Sample 4	ORF17/ORF18/ORF20/ORF19	2	1	1	0
	Sample 4	ORF18/ORF20/ORF19	2	0	1	0
	Sample 4	ORF2/K2	1	1	1	0
	Sample 4	ORF2/K3	2	0	1	0
	Sample 4	ORF24/ORF23	3	1	1	0
	Sample 4	ORF25/ORF26/ORF27	1	1	1	0
	Sample 4	ORF29/ORF34	3	3	1	1
	Sample 4	ORF4/ORF6/ORF7/ORF8/ORF9/ORF10	4	3	1	0
	Sample 4	ORF4/ORF6/ORF7/ORF8/ORF9/ORF10/ORF11	2	2	1	0
	Sample 4	ORF48/ORF47	1	0	1	0
	Sample 4	ORF50	4	3	1	0
	Sample 4	ORF50/K8/K8.1	2	3	1	1
	Sample 4	ORF54	3	1	1	0
	Sample 4	HHV8_gs02	0	2	0	1
	Sample 4	HHV8_gs07	0	1	0	1
	Sample 4	K15/ORF75	2	9	0	2
	Sample 4	ORF55/ORF56	1	1	1	0
	Sample 4	K6	1	2	0	1
	Sample 4	ORF56/ORF57	5	4	1	0
	Sample 4	ORF16/ORF17/ORF17.5	4	1	0	1
	Sample 4	ORF20/ORF19	4	2	0	1
	Sample 4	ORF21/ORF22	1	4	0	3
	Sample 4	ORF29/ORF30/ORF31/ORF32/ORF33	1	2	0	1
	Sample 4	HHV8_gs03	0	2	0	0
	Sample 4	HHV8_gs05/HHV8_gs06	2	0	0	0
	Sample 4	ORF68	0	1	0	0
	Sample 4	ORF68/ORF69	1	0	0	0
	Sample 4	ORF68/ORF69/K12	1	0	0	0
	Sample 4	K12	0	1	0	0
	Sample 4	ORF71	0	1	0	0
	Sample 4	ORF34/ORF35/ORF36	2	4	0	1
	Sample 4	ORF61/ORF60/ORF58/ORF62/ORF59	3	2	1	2
	Sample 4	K14/ORF74	1	1	0	0
	Sample 4	K14/ORF74/K15/ORF75	1	0	0	0
	Sample 4	K1	2	2	0	0
	Sample 4	K1/ORF4	2	1	0	0
	Sample 4	K15	2	2	0	0
	Sample 4	ORF39	0	2	0	1
	Sample 4	K3/ORF70	1	0	0	0
	Sample 4	K4.2/K4.1	1	1	0	0
	Sample 4	ORF4/ORF6/ORF7/ORF8	1	4	0	1
	Sample 4	ORF43/ORF42	1	2	0	1
	Sample 4	ORF17/ORF17.5	1	0	0	0
	Sample 4	ORF48	2	5	0	1
	Sample 4	ORF21	4	0	0	0
	Sample 4	ORF25/ORF26	2	0	0	0
	Sample 4	ORF29	1	0	0	0
	Sample 4	ORF29/ORF30/ORF31	1	0	0	0
	Sample 4	ORF29/ORF30/ORF31/ORF32	2	3	0	0
	Sample 4	ORF61/ORF60/ORF62	3	2	0	1
	Sample 4	ORF34/ORF35/ORF36/ORF37/ORF38/ORF39	1	1	0	0
	Sample 4	ORF4	1	1	0	0
	Sample 4	ORF4/ORF6	1	0	0	0
	Sample 4	vIRF-1	1	1	0	1
	Sample 4	ORF4/ORF6/ORF7/ORF8/ORF9	3	2	0	0
	Sample 4	ORF4/ORF6/ORF7/ORF8/ORF9/ORF10/ORF11/ORF2/K2	1	1	0	0
	Sample 4	ORF40	1	0	0	0
	Sample 4	ORF43	0	3	0	0
	Sample 4	ORF44	0	1	0	0
	Sample 4	ORF44/ORF48/ORF47/ORF46/ORF45	2	0	0	0
	Sample 4	ORF48/ORF47/ORF46/ORF45	0	3	0	0
	Sample 4	ORF50/K8/K8.1/ORF52	0	2	0	0
	Sample 4	ORF50/ORF49	0	1	0	0
	Sample 4	ORF52/ORF53	1	1	0	0
	Sample 4	ORF56	3	2	0	0
	Sample 4	ORF61/ORF60/ORF62/ORF59	0	3	0	0
	Sample 4	ORF61/ORF62	0	2	0	0
	Sample 4	ORF62/ORF63	1	0	0	0
	Sample 4	ORF63	4	2	0	0
	Sample 4	ORF67A/ORF67/ORF66	1	3	0	0
	Sample 4	ORF70/K4	1	0	0	0
	Sample 4	vIRF-2	1	2	0	0
	Sample 4	K4/K4.2/K4.1	2	2	2	0
	Sample 4	K5/K6	3	2	2	1
	Sample 4	Non-genic seq.	7	5	2	2
	Sample 4	ORF25	3	3	2	1
	Sample 4	vIRF-3	2	1	2	0
	Sample 4	vIRF-4	7	1	2	0
	Sample 4	ORF63/ORF64	17	13	3	2
	Sample 4	Total	169	150	36	29
	Sample 5	HHV8_gs06	1	0	1	0
	Sample 5	ORF68/ORF69/K12	4	2	1	1
	Sample 5	ORF73	5	1	1	0
	Sample 5	K5	5	2	1	0
	Sample 5	K6	2	2	1	1
	Sample 5	K7/HHV8_gs01	5	0	1	0
	Sample 5	ORF17/ORF18	1	0	1	0
	Sample 5	ORF18/ORF20/ORF19	2	0	1	0
	Sample 5	ORF20/ORF21	1	0	1	0
	Sample 5	ORF24	1	2	1	1
	Sample 5	ORF24/ORF25	4	0	1	0
	Sample 5	ORF73/ORF72	2	4	0	1
	Sample 5	K14	3	3	0	1
	Sample 5	K15/ORF75	3	10	0	4
	Sample 5	K4.2	1	2	0	1
	Sample 5	ORF16	3	1	0	1
	Sample 5	ORF20/ORF19	5	3	0	1
	Sample 5	ORF21/ORF22	2	3	0	2
	Sample 5	ORF25/ORF26	0	1	0	1
	Sample 5	ORF29/ORF30/ORF31/ORF32/ORF33/ORF34	4	1	1	0
	Sample 5	ORF29	3	3	0	1
	Sample 5	ORF34/ORF35/ORF36	2	3	0	2
	Sample 5	ORF39	1	1	0	1
	Sample 5	ORF4/ORF6/ORF7/ORF8	2	8	0	2
	Sample 5	ORF40/ORF43/ORF42	0	2	0	1
	Sample 5	ORF43/ORF42	1	7	0	1
	Sample 5	ORF43/ORF44	1	1	0	1
	Sample 5	HHV8_gs03/HHV8_gs04	0	1	0	0
	Sample 5	HHV8_gs08/HHV8_gs09/HHV8_gs10	1	1	0	0
	Sample 5	ORF68	0	1	0	0
	Sample 5	ORF68/ORF69	1	0	0	0
	Sample 5	ORF48	1	5	0	1
	Sample 5	ORF50/K8/K8.1	1	1	0	1
	Sample 5	ORF54/ORF55	2	1	0	1
	Sample 5	K14/ORF74	2	2	0	0
	Sample 5	K1/ORF4	0	1	0	0
	Sample 5	K15	3	5	0	0
	Sample 5	K3/ORF70	1	0	0	0
	Sample 5	ORF61/ORF60/ORF62	3	3	0	1
	Sample 5	ORF67A/ORF67/ORF66/ORF65	0	1	0	1
	Sample 5	ORF17/ORF17.5	2	0	0	0
	Sample 5	ORF2/K2	0	1	0	0
	Sample 5	vIRF-1	0	1	0	1
	Sample 5	ORF21	1	0	0	0
	Sample 5	ORF24/ORF23	2	2	0	0
	Sample 5	ORF28	1	0	0	0
	Sample 5	ORF29/ORF30/ORF31/ORF32	2	2	0	0
	Sample 5	ORF29/ORF30/ORF31/ORF32/ORF33	2	1	0	0
	Sample 5	ORF34/ORF35/ORF36/ORF37	1	5	0	0
	Sample 5	ORF34/ORF35/ORF36/ORF37/ORF38/ORF39	0	1	0	0
	Sample 5	ORF4	3	2	0	0
	Sample 5	ORF4/ORF6	3	1	0	0
	Sample 5	ORF4/ORF6/ORF7/ORF8/ORF9	2	1	0	0
	Sample 5	ORF4/ORF6/ORF7/ORF8/ORF9/ORF10	1	0	0	0
	Sample 5	ORF4/ORF6/ORF7/ORF8/ORF9/ORF10/ORF11/ORF2/K2	1	1	0	0
	Sample 5	ORF44/ORF48/ORF47/ORF46/ORF45	0	2	0	0
	Sample 5	ORF48/ORF47/ORF46	1	1	0	0
	Sample 5	ORF48/ORF47/ORF46/ORF45	0	1	0	0
	Sample 5	ORF50	4	4	0	0
	Sample 5	ORF50/K8	4	0	0	0
	Sample 5	ORF52/ORF53	0	1	0	0
	Sample 5	ORF54	1	0	0	0
	Sample 5	ORF4/ORF6/ORF7/ORF8/ORF9/ORF10/ORF11	2	3	1	0
	Sample 5	ORF56	4	2	0	0
	Sample 5	ORF61/ORF60/ORF62/ORF59	1	2	0	0
	Sample 5	ORF61/ORF62	1	3	0	0
	Sample 5	ORF62/ORF63	2	1	0	0
	Sample 5	ORF63	4	5	0	0
	Sample 5	ORF67A/ORF67/ORF68	3	0	0	0
	Sample 5	ORF67A/ORF67/ORF66	2	1	0	0
	Sample 5	ORF70	3	0	0	0
	Sample 5	vIRF-3/vIRF-2	2	0	0	0
	Sample 5	ORF50/K8/K8.1/ORF52	1	2	1	0
	Sample 5	ORF55/ORF56	2	2	1	0
	Sample 5	ORF56/ORF57	4	1	1	0
	Sample 5	ORF56/ORF57/vIRF-1	6	5	1	2
	Sample 5	ORF61/ORF60/ORF58/ORF62/ORF59	4	5	1	4
	Sample 5	vIRF-2	3	4	1	0
	Sample 5	vIRF-4	9	6	1	1
	Sample 5	K4/K4.2/K4.1	2	2	2	0
	Sample 5	ORF21/ORF22/ORF24/ORF23	4	1	2	0
	Sample 5	ORF25	2	3	2	1
	Sample 5	ORF25/ORF26/ORF27	4	2	2	1
	Sample 5	ORF50/ORF49	3	1	2	0
	Sample 5	vIRF-3	6	3	2	0
	Sample 5	Non-genic seq.	9	6	4	2
	Sample 5	ORF63/ORF64	19	19	5	2
	Sample 5	Total	212	190	41	43
	Sample 7	ORF68	1	0	1	0
	Sample 7	ORF73	0	1	0	1
	Sample 7	K15/ORF75	1	2	0	1
	Sample 7	K4.2/K4.1	0	4	0	1
	Sample 7	K6	0	3	0	1
	Sample 7	ORF16	4	2	0	1
	Sample 7	ORF2/K2	0	2	0	1
	Sample 7	ORF20/ORF19	4	2	0	1
	Sample 7	ORF24/ORF23	1	1	0	1
	Sample 7	ORF4/ORF6/ORF7	0	2	0	1
	Sample 7	ORF4/ORF6/ORF7/ORF8	4	7	0	2
	Sample 7	ORF62/ORF63	0	2	0	1
	Sample 7	HHV8_gs08/HHV8_gs09	0	1	0	0
	Sample 7	K7/HHV8_gs01	4	0	1	0
	Sample 7	ORF68/ORF69/K12	1	0	0	0
	Sample 7	K14	1	0	0	0
	Sample 7	K14/ORF74	1	0	0	0
	Sample 7	K14/ORF74/K15/ORF75	1	0	0	0
	Sample 7	K1	0	1	0	0
	Sample 7	K15	0	1	0	0
	Sample 7	K3	1	0	0	0
	Sample 7	K3/ORF70	1	0	0	0
	Sample 7	K4.2	1	1	0	0
	Sample 7	K5	2	1	0	0
	Sample 7	ORF17/ORF17.5	1	1	0	0
	Sample 7	ORF20	1	0	0	0
	Sample 7	ORF20/ORF21	0	1	0	0
	Sample 7	ORF21	1	0	0	0
	Sample 7	ORF21/ORF22	1	0	0	0
	Sample 7	ORF29/ORF34	0	1	0	0
	Sample 7	ORF4	1	1	0	0
	Sample 7	ORF4/ORF6	1	3	0	0
	Sample 7	ORF4/ORF6/ORF7/ORF8/ORF9	2	4	0	0
	Sample 7	ORF4/ORF6/ORF7/ORF8/ORF9/ORF10	3	0	0	0
	Sample 7	ORF43/ORF42	2	0	0	0
	Sample 7	ORF50	5	1	0	0
	Sample 7	ORF53	1	0	0	0
	Sample 7	ORF54	0	1	0	0
	Sample 7	ORF56	1	1	0	0
	Sample 7	ORF56/ORF57/vIRF-1	1	0	0	0
	Sample 7	ORF61/ORF62	0	1	0	0
	Sample 7	ORF63	1	0	0	0
	Sample 7	ORF70/K4	1	0	0	0
	Sample 7	ORF17/ORF18/ORF20/ORF19	2	1	1	0
	Sample 7	vIRF-4	2	0	0	0
	Sample 7	ORF18/ORF20/ORF19	2	0	1	0
	Sample 7	ORF29	2	0	1	0
	Sample 7	ORF34/ORF35	1	0	1	0
	Sample 7	ORF44	1	0	1	0
	Sample 7	ORF56/ORF57	2	1	1	1
	Sample 7	ORF67A/ORF67/ORF66	2	1	1	0
	Sample 7	vIRF-1	1	1	1	0
	Sample 7	K5/K6	4	2	2	1
	Sample 7	Non-genic seq.	6	3	2	2
	Sample 7	ORF25	3	4	2	1
	Sample 7	ORF4/ORF6/ORF7/ORF8/ORF9/ORF10/ORF11	3	3	2	0
	Sample 7	ORF50/ORF49	3	0	2	0
	Sample 7	ORF63/ORF64	10	2	3	1
	Sample 7	Total	95	66	23	18
	Sample 9	ORF68/ORF69	1	1	1	0
	Sample 9	ORF73	3	1	1	0
	Sample 9	K15/ORF75	6	4	1	1
	Sample 9	K4.2	1	2	1	1
	Sample 9	K4.2/K4.1	1	4	1	1
	Sample 9	HHV8_gs03/HHV8_gs04	1	2	0	1
	Sample 9	HHV8_gs05/HHV8_gs06/HHV8_gs07	0	1	0	1
	Sample 9	ORF68/ORF69/K12	2	1	0	1
	Sample 9	K12	3	4	0	1
	Sample 9	K6	2	4	1	2
	Sample 9	K7/HHV8_gs01	4	0	1	0
	Sample 9	K7	2	7	0	4
	Sample 9	ORF17/ORF17.5	0	2	0	2
	Sample 9	ORF21/ORF22	2	3	0	1
	Sample 9	ORF21/ORF22/ORF24/ORF23	3	2	0	1
	Sample 9	ORF25/ORF26	1	1	0	1
	Sample 9	ORF17/ORF18	1	1	1	1
	Sample 9	ORF4/ORF6/ORF7	2	1	0	1
	Sample 9	ORF4/ORF6/ORF7/ORF8	1	4	0	1
	Sample 9	ORF50/K8	7	3	0	1
	Sample 9	ORF50/K8/K8.1	2	3	0	1
	Sample 9	ORF54/ORF55	1	1	0	1
	Sample 9	ORF56	2	2	0	1
	Sample 9	ORF63	3	2	0	1
	Sample 9	HHV8_gs08/HHV8_gs09/HHV8_gs10/ORF71	0	1	0	0
	Sample 9	ORF63/ORF64/ORF67A/ORF67/ORF66/ORF65	0	1	0	1
	Sample 9	ORF71/ORF73/ORF72	0	3	0	0
	Sample 9	ORF73/K14	0	1	0	0
	Sample 9	K14	2	0	0	0
	Sample 9	K14/ORF74	1	0	0	0
	Sample 9	K14/ORF74/K15/ORF75	0	1	0	0
	Sample 9	K1	2	3	0	0
	Sample 9	K1/ORF4	2	1	0	0
	Sample 9	K15	4	2	0	0
	Sample 9	K3/ORF70	3	0	0	0
	Sample 9	ORF67A/ORF67/ORF66	3	1	0	1
	Sample 9	K5	1	1	0	0
	Sample 9	ORF18/ORF20/ORF19	3	0	1	0
	Sample 9	ORF16/ORF17/ORF17.5	2	1	0	0
	Sample 9	ORF20/ORF19	2	1	0	0
	Sample 9	ORF20/ORF21	1	1	0	0
	Sample 9	ORF24/ORF25	1	0	0	0
	Sample 9	ORF25/ORF26/ORF27	2	0	0	0
	Sample 9	ORF29/ORF30/ORF31/ORF32/ORF33/ORF34	0	1	0	0
	Sample 9	ORF34/ORF35/ORF36/ORF37	0	1	0	0
	Sample 9	ORF34/ORF35/ORF36/ORF37/ORF38	0	1	0	0
	Sample 9	ORF34/ORF35/ORF36/ORF37/ORF38/ORF39	2	0	0	0
	Sample 9	ORF39/ORF40	1	0	0	0
	Sample 9	ORF4	1	1	0	0
	Sample 9	ORF43	0	2	0	0
	Sample 9	ORF43/ORF42	2	2	0	0
	Sample 9	ORF43/ORF44	2	2	0	0
	Sample 9	ORF44	1	1	0	0
	Sample 9	ORF48/ORF47/ORF46	1	2	0	0
	Sample 9	ORF48/ORF47/ORF46/ORF45	1	2	0	0
	Sample 9	ORF50	1	1	0	0
	Sample 9	ORF52/ORF53/ORF54	2	0	0	0
	Sample 9	ORF24	1	1	1	0
	Sample 9	ORF56/ORF57/vIRF-1	1	0	0	0
	Sample 9	ORF61/ORF60/ORF58/ORF62/ORF59	0	1	0	0
	Sample 9	ORF61/ORF60/ORF62	0	1	0	0
	Sample 9	ORF61/ORF62	1	2	0	0
	Sample 9	ORF62/ORF63	0	1	0	0
	Sample 9	ORF24/ORF23	1	2	1	0
	Sample 9	ORF67A/ORF68	1	0	0	0
	Sample 9	ORF70	1	1	0	0
	Sample 9	vIRF-2	2	0	0	0
	Sample 9	vIRF-2/ORF61/ORF60/ORF58/ORF62/ORF59	2	0	0	0
	Sample 9	vIRF-3	1	1	0	0
	Sample 9	vIRF-4/vIRF-3	1	0	0	0
	Sample 9	ORF28/ORF29	1	2	1	0
	Sample 9	ORF29/ORF30/ORF31/ORF32/ORF33	3	8	1	0
	Sample 9	ORF34/ORF35	2	0	1	0
	Sample 9	ORF4/ORF6	5	1	1	0
	Sample 9	ORF4/ORF6/ORF7/ORF8/ORF9	7	10	1	1
	Sample 9	ORF4/ORF6/ORF7/ORF8/ORF9/ORF10	2	1	1	1
	Sample 9	ORF4/ORF6/ORF7/ORF8/ORF9/ORF10/ORF11	2	2	1	0
	Sample 9	ORF44/ORF48/ORF47/ORF46/ORF45	2	1	1	0
	Sample 9	ORF48	2	4	1	3
	Sample 9	ORF48/ORF47	3	2	1	0
	Sample 9	ORF48/ORF50/ORF49	2	0	1	0
	Sample 9	ORF55/ORF56	2	2	1	0
	Sample 9	ORF61/ORF60/ORF62/ORF59	3	4	1	1
	Sample 9	ORF70/K4	2	1	1	0
	Sample 9	Non-genic seq.	4	1	2	0
	Sample 9	ORF2/K2	3	1	2	1
	Sample 9	ORF29/ORF30/ORF31/ORF32	2	0	2	0
	Sample 9	ORF4/ORF6/ORF7/ORF8/ORF9/ORF10/ORF11/ORF2/K2	3	2	2	0
	Sample 9	ORF50/K8/K8.1/ORF52	2	1	2	0
	Sample 9	ORF50/ORF49	3	0	2	0
	Sample 9	ORF56/ORF57	4	4	2	1
	Sample 9	ORF25	4	1	3	0
	Sample 9	vIRF-4	8	6	3	0
	Sample 9	ORF63/ORF64	15	13	4	4
	Sample 9	Total	192	167	49	40
